# Supplementary material for: Serum Calretinin as a Biomarker in Malignant Mesothelioma
Source: J Clin Med. 2021 Oct 22;10(21):4875. doi: 10.3390/jcm10214875 (PMC8585060; doi:10.3390/jcm10214875)
Supplement: Supplementary file 1 [file jcm-10-04875-s001.zip]

Archive with 1 entries (1 files):
- jcm-1390731-supplementary.pdf
